# Supplementary material for: Integrated analysis of single-cell sequencing and machine learning identifies a signature based on monocyte/macrophage hub genes to analyze the intracranial aneurysm associated immune microenvironment
Source: Front Immunol. 2024 Jun 24;15:1397475. doi: 10.3389/fimmu.2024.1397475 (PMC11228246; doi:10.3389/fimmu.2024.1397475)
Supplement: Supplementary file 4 [file Table_1.xlsx]

## Sheet: Table S1
TableS1: Details of date sources
Accession	Title	SampleType	Description	DataProcessing	PlatformRef	ChannelCount	Source	Organism	individual	tissue
GSM1955147	intracranial aneurysm1 matched superficial temporal artery	RNA	zhaoshufang_nieqian_NS	Raw data were normalized by MAS 5.0 algorithm, Gene Spring Software 11.0 (Agilent technologies, Santa Clara, CA, US).	GPL570	1	intracranial aneurysm1 matched superficial temporal artery	Homo sapiens	1	superficial temporal artery
GSM1955148	intracranial aneurysm1	RNA	zhaoshufang_dongmailiu_NS	Raw data were normalized by MAS 5.0 algorithm, Gene Spring Software 11.0 (Agilent technologies, Santa Clara, CA, US).	GPL570	1	intracranial aneurysm1	Homo sapiens	1	intracranial aneurysm
GSM1955149	intracranial aneurysm2 matched superficial temporal artery	RNA	zenshuyin_nieqian_NS	Raw data were normalized by MAS 5.0 algorithm, Gene Spring Software 11.0 (Agilent technologies, Santa Clara, CA, US).	GPL570	1	intracranial aneurysm2 matched superficial temporal artery	Homo sapiens	2	superficial temporal artery
GSM1955150	intracranial aneurysm2	RNA	zengshuyin_dongmailiu_NS	Raw data were normalized by MAS 5.0 algorithm, Gene Spring Software 11.0 (Agilent technologies, Santa Clara, CA, US).	GPL570	1	intracranial aneurysm2	Homo sapiens	2	intracranial aneurysm
GSM1955151	intracranial aneurysm3 matched superficial temporal artery	RNA	maozhanan_nieqian_NS	Raw data were normalized by MAS 5.0 algorithm, Gene Spring Software 11.0 (Agilent technologies, Santa Clara, CA, US).	GPL570	1	intracranial aneurysm3 matched superficial temporal artery	Homo sapiens	3	superficial temporal artery
GSM1955152	intracranial aneurysm3	RNA	maozhanan_dongmailiu_NS	Raw data were normalized by MAS 5.0 algorithm, Gene Spring Software 11.0 (Agilent technologies, Santa Clara, CA, US).	GPL570	1	intracranial aneurysm3	Homo sapiens	3	intracranial aneurysm
GSM1955153	intracranial aneurysm4	RNA	441719An	Raw data were normalized by MAS 5.0 algorithm, Gene Spring Software 11.0 (Agilent technologies, Santa Clara, CA, US).	GPL570	1	intracranial aneurysm4	Homo sapiens	4	intracranial aneurysm
GSM1955154	intracranial aneurysm4 matched superficial temporal artery	RNA	441719ST	Raw data were normalized by MAS 5.0 algorithm, Gene Spring Software 11.0 (Agilent technologies, Santa Clara, CA, US).	GPL570	1	intracranial aneurysm4 matched superficial temporal artery	Homo sapiens	4	superficial temporal artery
GSM1955155	intracranial aneurysm5	RNA	441870An	Raw data were normalized by MAS 5.0 algorithm, Gene Spring Software 11.0 (Agilent technologies, Santa Clara, CA, US).	GPL570	1	intracranial aneurysm5	Homo sapiens	5	intracranial aneurysm
GSM1955156	intracranial aneurysm5 matched superficial temporal artery	RNA	441870ST	Raw data were normalized by MAS 5.0 algorithm, Gene Spring Software 11.0 (Agilent technologies, Santa Clara, CA, US).	GPL570	1	intracranial aneurysm5 matched superficial temporal artery	Homo sapiens	5	superficial temporal artery
GSM1955157	intracranial aneurysm6	RNA	442192An	Raw data were normalized by MAS 5.0 algorithm, Gene Spring Software 11.0 (Agilent technologies, Santa Clara, CA, US).	GPL570	1	intracranial aneurysm6	Homo sapiens	6	intracranial aneurysm
GSM1955158	intracranial aneurysm6 matched superficial temporal artery	RNA	442192ST	Raw data were normalized by MAS 5.0 algorithm, Gene Spring Software 11.0 (Agilent technologies, Santa Clara, CA, US).	GPL570	1	intracranial aneurysm6 matched superficial temporal artery	Homo sapiens	6	superficial temporal artery
GSM1955159	intracranial aneurysm7	RNA	130188M_6194An	Raw data were normalized by MAS 5.0 algorithm, Gene Spring Software 11.0 (Agilent technologies, Santa Clara, CA, US).	GPL570	1	intracranial aneurysm7	Homo sapiens	7	intracranial aneurysm
GSM1955160	intracranial aneurysm7 matched superficial temporal artery	RNA	130188M_6194ST	Raw data were normalized by MAS 5.0 algorithm, Gene Spring Software 11.0 (Agilent technologies, Santa Clara, CA, US).	GPL570	1	intracranial aneurysm7 matched superficial temporal artery	Homo sapiens	7	superficial temporal artery
GSM1955161	intracranial aneurysm8	RNA	130188M_8054An	Raw data were normalized by MAS 5.0 algorithm, Gene Spring Software 11.0 (Agilent technologies, Santa Clara, CA, US).	GPL570	1	intracranial aneurysm8	Homo sapiens	8	intracranial aneurysm
GSM1955162	intracranial aneurysm8 matched superficial temporal artery	RNA	130188M_8054ST	Raw data were normalized by MAS 5.0 algorithm, Gene Spring Software 11.0 (Agilent technologies, Santa Clara, CA, US).	GPL570	1	intracranial aneurysm8 matched superficial temporal artery	Homo sapiens	8	superficial temporal artery
GSM1955163	intracranial aneurysm9	RNA	130188M_9434An	Raw data were normalized by MAS 5.0 algorithm, Gene Spring Software 11.0 (Agilent technologies, Santa Clara, CA, US).	GPL570	1	intracranial aneurysm9	Homo sapiens	9	intracranial aneurysm
GSM1955164	intracranial aneurysm9 matched superficial temporal artery	RNA	130188M_9434ST	Raw data were normalized by MAS 5.0 algorithm, Gene Spring Software 11.0 (Agilent technologies, Santa Clara, CA, US).	GPL570	1	intracranial aneurysm9 matched superficial temporal artery	Homo sapiens	9	superficial temporal artery
GSM1955165	intracranial aneurysm10	RNA	130188M_9937An	Raw data were normalized by MAS 5.0 algorithm, Gene Spring Software 11.0 (Agilent technologies, Santa Clara, CA, US).	GPL570	1	intracranial aneurysm10	Homo sapiens	10	intracranial aneurysm
GSM1955166	intracranial aneurysm10 matched superficial temporal artery	RNA	130188M_9937ST	Raw data were normalized by MAS 5.0 algorithm, Gene Spring Software 11.0 (Agilent technologies, Santa Clara, CA, US).	GPL570	1	intracranial aneurysm10 matched superficial temporal artery	Homo sapiens	10	superficial temporal artery
GSM1955167	intracranial aneurysm11	RNA	428592 An	Raw data were normalized by MAS 5.0 algorithm, Gene Spring Software 11.0 (Agilent technologies, Santa Clara, CA, US).	GPL570	1	intracranial aneurysm11	Homo sapiens	11	intracranial aneurysm
GSM1955168	intracranial aneurysm11 matched superficial temporal artery	RNA	428592 ST	Raw data were normalized by MAS 5.0 algorithm, Gene Spring Software 11.0 (Agilent technologies, Santa Clara, CA, US).	GPL570	1	intracranial aneurysm11 matched superficial temporal artery	Homo sapiens	11	superficial temporal artery
GSM1955169	intracranial aneurysm12	RNA	431010 An	Raw data were normalized by MAS 5.0 algorithm, Gene Spring Software 11.0 (Agilent technologies, Santa Clara, CA, US).	GPL570	1	intracranial aneurysm12	Homo sapiens	12	intracranial aneurysm
GSM1955170	intracranial aneurysm12 matched superficial temporal artery	RNA	431010 ST	Raw data were normalized by MAS 5.0 algorithm, Gene Spring Software 11.0 (Agilent technologies, Santa Clara, CA, US).	GPL570	1	intracranial aneurysm12 matched superficial temporal artery	Homo sapiens	12	superficial temporal artery
GSM1955171	intracranial aneurysm13	RNA	FANDONGMAILIU_NS	Raw data were normalized by MAS 5.0 algorithm, Gene Spring Software 11.0 (Agilent technologies, Santa Clara, CA, US).	GPL570	1	intracranial aneurysm13	Homo sapiens	13	intracranial aneurysm
GSM1955172	intracranial aneurysm13 matched superficial temporal artery	RNA	FANNIEQIAN_NS	Raw data were normalized by MAS 5.0 algorithm, Gene Spring Software 11.0 (Agilent technologies, Santa Clara, CA, US).	GPL570	1	intracranial aneurysm13 matched superficial temporal artery	Homo sapiens	13	superficial temporal artery
GSM1955173	intracranial aneurysm14	RNA	TIANDONGMAILIU_NS	Raw data were normalized by MAS 5.0 algorithm, Gene Spring Software 11.0 (Agilent technologies, Santa Clara, CA, US).	GPL570	1	intracranial aneurysm14	Homo sapiens	14	intracranial aneurysm
GSM1955174	intracranial aneurysm14 matched superficial temporal artery	RNA	TIANNIEQIAN_NS	Raw data were normalized by MAS 5.0 algorithm, Gene Spring Software 11.0 (Agilent technologies, Santa Clara, CA, US).	GPL570	1	intracranial aneurysm14 matched superficial temporal artery	Homo sapiens	14	superficial temporal artery
GSM1955175	intracranial aneurysm15	RNA	YANGDONGMAILIU_NS	Raw data were normalized by MAS 5.0 algorithm, Gene Spring Software 11.0 (Agilent technologies, Santa Clara, CA, US).	GPL570	1	intracranial aneurysm15	Homo sapiens	15	intracranial aneurysm
GSM1955176	intracranial aneurysm15 matched superficial temporal artery	RNA	YANGNIEQIAN_NS	Raw data were normalized by MAS 5.0 algorithm, Gene Spring Software 11.0 (Agilent technologies, Santa Clara, CA, US).	GPL570	1	intracranial aneurysm15 matched superficial temporal artery	Homo sapiens	15	superficial temporal artery
