# Supplementary material for: Integrated analysis of single-cell sequencing and machine learning identifies a signature based on monocyte/macrophage hub genes to analyze the intracranial aneurysm associated immune microenvironment
Source: Front Immunol. 2024 Jun 24;15:1397475. doi: 10.3389/fimmu.2024.1397475 (PMC11228246; doi:10.3389/fimmu.2024.1397475)
Supplement: Supplementary file 5 [file Table_2.xlsx]

## Sheet: Table S2
TableS2: Details of date sources
Accession	Title	SampleType	Description	DataProcessing	PlatformRef	ChannelCount	Source	Organism	tissue/status	aneurysm location	Sex	age
GSM3487837	CO1	SRA		Mapping with STAR 2.3.1, allowing for two mismatches.SAMtools 0.1.185 was used to sort the aligned reads.Gene level quantification was performed with HTSeq-0.5.4 using -- mode=union -- stranded=no, using Ensembl version 71 as gene annotation databaseGenome_build: hg19 (GRCh37)Supplementary_files_format_and_content: raw counts txt files containing readcounts were generated using HTSeq-0.5.4 and En…	GPL16791	1	Intracranial cortical artery	Homo sapiens	Intracranial cortical artery	NA	Female	40
GSM3487838	CO2	SRA		Mapping with STAR 2.3.1, allowing for two mismatches.SAMtools 0.1.185 was used to sort the aligned reads.Gene level quantification was performed with HTSeq-0.5.4 using -- mode=union -- stranded=no, using Ensembl version 71 as gene annotation databaseGenome_build: hg19 (GRCh37)Supplementary_files_format_and_content: raw counts txt files containing readcounts were generated using HTSeq-0.5.4 and En…	GPL16791	1	Intracranial cortical artery	Homo sapiens	Intracranial cortical artery	NA	Male	19
GSM3487839	CO3	SRA		Mapping with STAR 2.3.1, allowing for two mismatches.SAMtools 0.1.185 was used to sort the aligned reads.Gene level quantification was performed with HTSeq-0.5.4 using -- mode=union -- stranded=no, using Ensembl version 71 as gene annotation databaseGenome_build: hg19 (GRCh37)Supplementary_files_format_and_content: raw counts txt files containing readcounts were generated using HTSeq-0.5.4 and En…	GPL16791	1	Intracranial cortical artery	Homo sapiens	Intracranial cortical artery	NA	Male	42
GSM3487840	CO4	SRA		Mapping with STAR 2.3.1, allowing for two mismatches.SAMtools 0.1.185 was used to sort the aligned reads.Gene level quantification was performed with HTSeq-0.5.4 using -- mode=union -- stranded=no, using Ensembl version 71 as gene annotation databaseGenome_build: hg19 (GRCh37)Supplementary_files_format_and_content: raw counts txt files containing readcounts were generated using HTSeq-0.5.4 and En…	GPL16791	1	Intracranial cortical artery	Homo sapiens	Intracranial cortical artery	NA	Male	19
GSM3487841	CO5	SRA		Mapping with STAR 2.3.1, allowing for two mismatches.SAMtools 0.1.185 was used to sort the aligned reads.Gene level quantification was performed with HTSeq-0.5.4 using -- mode=union -- stranded=no, using Ensembl version 71 as gene annotation databaseGenome_build: hg19 (GRCh37)Supplementary_files_format_and_content: raw counts txt files containing readcounts were generated using HTSeq-0.5.4 and En…	GPL16791	1	Intracranial cortical artery	Homo sapiens	Intracranial cortical artery	NA	Male	18
GSM3487842	CO6	SRA		Mapping with STAR 2.3.1, allowing for two mismatches.SAMtools 0.1.185 was used to sort the aligned reads.Gene level quantification was performed with HTSeq-0.5.4 using -- mode=union -- stranded=no, using Ensembl version 71 as gene annotation databaseGenome_build: hg19 (GRCh37)Supplementary_files_format_and_content: raw counts txt files containing readcounts were generated using HTSeq-0.5.4 and En…	GPL16791	1	Intracranial cortical artery	Homo sapiens	Intracranial cortical artery	NA	Male	21
GSM3487843	CO7	SRA		Mapping with STAR 2.3.1, allowing for two mismatches.SAMtools 0.1.185 was used to sort the aligned reads.Gene level quantification was performed with HTSeq-0.5.4 using -- mode=union -- stranded=no, using Ensembl version 71 as gene annotation databaseGenome_build: hg19 (GRCh37)Supplementary_files_format_and_content: raw counts txt files containing readcounts were generated using HTSeq-0.5.4 and En…	GPL16791	1	Intracranial cortical artery	Homo sapiens	Intracranial cortical artery	NA	Male	24
GSM3487844	CO8	SRA		Mapping with STAR 2.3.1, allowing for two mismatches.SAMtools 0.1.185 was used to sort the aligned reads.Gene level quantification was performed with HTSeq-0.5.4 using -- mode=union -- stranded=no, using Ensembl version 71 as gene annotation databaseGenome_build: hg19 (GRCh37)Supplementary_files_format_and_content: raw counts txt files containing readcounts were generated using HTSeq-0.5.4 and En…	GPL16791	1	Intracranial cortical artery	Homo sapiens	Intracranial cortical artery	NA	Female	44
GSM3487845	CO9	SRA		Mapping with STAR 2.3.1, allowing for two mismatches.SAMtools 0.1.185 was used to sort the aligned reads.Gene level quantification was performed with HTSeq-0.5.4 using -- mode=union -- stranded=no, using Ensembl version 71 as gene annotation databaseGenome_build: hg19 (GRCh37)Supplementary_files_format_and_content: raw counts txt files containing readcounts were generated using HTSeq-0.5.4 and En…	GPL16791	1	Intracranial cortical artery	Homo sapiens	Intracranial cortical artery	NA	Female	41
GSM3487846	CO10	SRA		Mapping with STAR 2.3.1, allowing for two mismatches.SAMtools 0.1.185 was used to sort the aligned reads.Gene level quantification was performed with HTSeq-0.5.4 using -- mode=union -- stranded=no, using Ensembl version 71 as gene annotation databaseGenome_build: hg19 (GRCh37)Supplementary_files_format_and_content: raw counts txt files containing readcounts were generated using HTSeq-0.5.4 and En…	GPL16791	1	Intracranial cortical artery	Homo sapiens	Intracranial cortical artery	NA	Female	50
GSM3487847	CO11	SRA		Mapping with STAR 2.3.1, allowing for two mismatches.SAMtools 0.1.185 was used to sort the aligned reads.Gene level quantification was performed with HTSeq-0.5.4 using -- mode=union -- stranded=no, using Ensembl version 71 as gene annotation databaseGenome_build: hg19 (GRCh37)Supplementary_files_format_and_content: raw counts txt files containing readcounts were generated using HTSeq-0.5.4 and En…	GPL16791	1	Intracranial cortical artery	Homo sapiens	Intracranial cortical artery	NA	Female	20
GSM3487848	CO12	SRA		Mapping with STAR 2.3.1, allowing for two mismatches.SAMtools 0.1.185 was used to sort the aligned reads.Gene level quantification was performed with HTSeq-0.5.4 using -- mode=union -- stranded=no, using Ensembl version 71 as gene annotation databaseGenome_build: hg19 (GRCh37)Supplementary_files_format_and_content: raw counts txt files containing readcounts were generated using HTSeq-0.5.4 and En…	GPL16791	1	Intracranial cortical artery	Homo sapiens	Intracranial cortical artery	NA	Female	44
GSM3487849	CO13	SRA		Mapping with STAR 2.3.1, allowing for two mismatches.SAMtools 0.1.185 was used to sort the aligned reads.Gene level quantification was performed with HTSeq-0.5.4 using -- mode=union -- stranded=no, using Ensembl version 71 as gene annotation databaseGenome_build: hg19 (GRCh37)Supplementary_files_format_and_content: raw counts txt files containing readcounts were generated using HTSeq-0.5.4 and En…	GPL16791	1	Intracranial cortical artery	Homo sapiens	Intracranial cortical artery	NA	Female	16
GSM3487850	CO14	SRA		Mapping with STAR 2.3.1, allowing for two mismatches.SAMtools 0.1.185 was used to sort the aligned reads.Gene level quantification was performed with HTSeq-0.5.4 using -- mode=union -- stranded=no, using Ensembl version 71 as gene annotation databaseGenome_build: hg19 (GRCh37)Supplementary_files_format_and_content: raw counts txt files containing readcounts were generated using HTSeq-0.5.4 and En…	GPL16791	1	Intracranial cortical artery	Homo sapiens	Intracranial cortical artery	NA	Male	28
GSM3487851	CO15	SRA		Mapping with STAR 2.3.1, allowing for two mismatches.SAMtools 0.1.185 was used to sort the aligned reads.Gene level quantification was performed with HTSeq-0.5.4 using -- mode=union -- stranded=no, using Ensembl version 71 as gene annotation databaseGenome_build: hg19 (GRCh37)Supplementary_files_format_and_content: raw counts txt files containing readcounts were generated using HTSeq-0.5.4 and En…	GPL16791	1	Intracranial cortical artery	Homo sapiens	Intracranial cortical artery	NA	Male	34
GSM3487852	CO16	SRA		Mapping with STAR 2.3.1, allowing for two mismatches.SAMtools 0.1.185 was used to sort the aligned reads.Gene level quantification was performed with HTSeq-0.5.4 using -- mode=union -- stranded=no, using Ensembl version 71 as gene annotation databaseGenome_build: hg19 (GRCh37)Supplementary_files_format_and_content: raw counts txt files containing readcounts were generated using HTSeq-0.5.4 and En…	GPL16791	1	Intracranial cortical artery	Homo sapiens	Intracranial cortical artery	NA	Male	18
GSM3487853	IA1	SRA		Mapping with STAR 2.3.1, allowing for two mismatches.SAMtools 0.1.185 was used to sort the aligned reads.Gene level quantification was performed with HTSeq-0.5.4 using -- mode=union -- stranded=no, using Ensembl version 71 as gene annotation databaseGenome_build: hg19 (GRCh37)Supplementary_files_format_and_content: raw counts txt files containing readcounts were generated using HTSeq-0.5.4 and En…	GPL16791	1	Ruptured intracranial aneurysm	Homo sapiens	Ruptured intracranial aneurysm	ACOM	Female	39
GSM3487854	IA2	SRA		Mapping with STAR 2.3.1, allowing for two mismatches.SAMtools 0.1.185 was used to sort the aligned reads.Gene level quantification was performed with HTSeq-0.5.4 using -- mode=union -- stranded=no, using Ensembl version 71 as gene annotation databaseGenome_build: hg19 (GRCh37)Supplementary_files_format_and_content: raw counts txt files containing readcounts were generated using HTSeq-0.5.4 and En…	GPL16791	1	Unruptured intracranial aneurysm	Homo sapiens	Unruptured intracranial aneurysm	ACM (M2 or more distal)	Male	50
GSM3487855	IA3	SRA		Mapping with STAR 2.3.1, allowing for two mismatches.SAMtools 0.1.185 was used to sort the aligned reads.Gene level quantification was performed with HTSeq-0.5.4 using -- mode=union -- stranded=no, using Ensembl version 71 as gene annotation databaseGenome_build: hg19 (GRCh37)Supplementary_files_format_and_content: raw counts txt files containing readcounts were generated using HTSeq-0.5.4 and En…	GPL16791	1	Ruptured intracranial aneurysm	Homo sapiens	Ruptured intracranial aneurysm	ACM (M1)	Female	60
GSM3487856	IA4	SRA		Mapping with STAR 2.3.1, allowing for two mismatches.SAMtools 0.1.185 was used to sort the aligned reads.Gene level quantification was performed with HTSeq-0.5.4 using -- mode=union -- stranded=no, using Ensembl version 71 as gene annotation databaseGenome_build: hg19 (GRCh37)Supplementary_files_format_and_content: raw counts txt files containing readcounts were generated using HTSeq-0.5.4 and En…	GPL16791	1	Unruptured intracranial aneurysm	Homo sapiens	Unruptured intracranial aneurysm	ACM (M2 or more distal)	Female	41
GSM3487857	IA5	SRA		Mapping with STAR 2.3.1, allowing for two mismatches.SAMtools 0.1.185 was used to sort the aligned reads.Gene level quantification was performed with HTSeq-0.5.4 using -- mode=union -- stranded=no, using Ensembl version 71 as gene annotation databaseGenome_build: hg19 (GRCh37)Supplementary_files_format_and_content: raw counts txt files containing readcounts were generated using HTSeq-0.5.4 and En…	GPL16791	1	Unruptured intracranial aneurysm	Homo sapiens	Unruptured intracranial aneurysm	ACOM	Female	66
GSM3487858	IA6	SRA		Mapping with STAR 2.3.1, allowing for two mismatches.SAMtools 0.1.185 was used to sort the aligned reads.Gene level quantification was performed with HTSeq-0.5.4 using -- mode=union -- stranded=no, using Ensembl version 71 as gene annotation databaseGenome_build: hg19 (GRCh37)Supplementary_files_format_and_content: raw counts txt files containing readcounts were generated using HTSeq-0.5.4 and En…	GPL16791	1	Unknown intracranial aneurysm	Homo sapiens	Unknown intracranial aneurysm	ACM (M2 or more distal)	Male	55
GSM3487859	IA7	SRA		Mapping with STAR 2.3.1, allowing for two mismatches.SAMtools 0.1.185 was used to sort the aligned reads.Gene level quantification was performed with HTSeq-0.5.4 using -- mode=union -- stranded=no, using Ensembl version 71 as gene annotation databaseGenome_build: hg19 (GRCh37)Supplementary_files_format_and_content: raw counts txt files containing readcounts were generated using HTSeq-0.5.4 and En…	GPL16791	1	Unruptured intracranial aneurysm	Homo sapiens	Unruptured intracranial aneurysm	ACOM	Male	77
GSM3487860	IA8	SRA		Mapping with STAR 2.3.1, allowing for two mismatches.SAMtools 0.1.185 was used to sort the aligned reads.Gene level quantification was performed with HTSeq-0.5.4 using -- mode=union -- stranded=no, using Ensembl version 71 as gene annotation databaseGenome_build: hg19 (GRCh37)Supplementary_files_format_and_content: raw counts txt files containing readcounts were generated using HTSeq-0.5.4 and En…	GPL16791	1	Unruptured intracranial aneurysm	Homo sapiens	Unruptured intracranial aneurysm	ACM (M2 or more distal)	Male	57
GSM3487861	IA9	SRA		Mapping with STAR 2.3.1, allowing for two mismatches.SAMtools 0.1.185 was used to sort the aligned reads.Gene level quantification was performed with HTSeq-0.5.4 using -- mode=union -- stranded=no, using Ensembl version 71 as gene annotation databaseGenome_build: hg19 (GRCh37)Supplementary_files_format_and_content: raw counts txt files containing readcounts were generated using HTSeq-0.5.4 and En…	GPL16791	1	Unruptured intracranial aneurysm	Homo sapiens	Unruptured intracranial aneurysm	ACM (M2 or more distal)	Female	46
GSM3487862	IA10	SRA		Mapping with STAR 2.3.1, allowing for two mismatches.SAMtools 0.1.185 was used to sort the aligned reads.Gene level quantification was performed with HTSeq-0.5.4 using -- mode=union -- stranded=no, using Ensembl version 71 as gene annotation databaseGenome_build: hg19 (GRCh37)Supplementary_files_format_and_content: raw counts txt files containing readcounts were generated using HTSeq-0.5.4 and En…	GPL16791	1	Unruptured intracranial aneurysm	Homo sapiens	Unruptured intracranial aneurysm	ACM (M2 or more distal)	Female	72
GSM3487863	IA11	SRA		Mapping with STAR 2.3.1, allowing for two mismatches.SAMtools 0.1.185 was used to sort the aligned reads.Gene level quantification was performed with HTSeq-0.5.4 using -- mode=union -- stranded=no, using Ensembl version 71 as gene annotation databaseGenome_build: hg19 (GRCh37)Supplementary_files_format_and_content: raw counts txt files containing readcounts were generated using HTSeq-0.5.4 and En…	GPL16791	1	Ruptured intracranial aneurysm	Homo sapiens	Ruptured intracranial aneurysm	ACA (A2 or more distal)	Female	43
GSM3487864	IA12	SRA		Mapping with STAR 2.3.1, allowing for two mismatches.SAMtools 0.1.185 was used to sort the aligned reads.Gene level quantification was performed with HTSeq-0.5.4 using -- mode=union -- stranded=no, using Ensembl version 71 as gene annotation databaseGenome_build: hg19 (GRCh37)Supplementary_files_format_and_content: raw counts txt files containing readcounts were generated using HTSeq-0.5.4 and En…	GPL16791	1	Unruptured intracranial aneurysm	Homo sapiens	Unruptured intracranial aneurysm	ACM (M2 or more distal)	Male	36
GSM3487865	IA13	SRA		Mapping with STAR 2.3.1, allowing for two mismatches.SAMtools 0.1.185 was used to sort the aligned reads.Gene level quantification was performed with HTSeq-0.5.4 using -- mode=union -- stranded=no, using Ensembl version 71 as gene annotation databaseGenome_build: hg19 (GRCh37)Supplementary_files_format_and_content: raw counts txt files containing readcounts were generated using HTSeq-0.5.4 and En…	GPL16791	1	Unruptured intracranial aneurysm	Homo sapiens	Unruptured intracranial aneurysm	ACM (M1)	Male	60
GSM3487866	IA14	SRA		Mapping with STAR 2.3.1, allowing for two mismatches.SAMtools 0.1.185 was used to sort the aligned reads.Gene level quantification was performed with HTSeq-0.5.4 using -- mode=union -- stranded=no, using Ensembl version 71 as gene annotation databaseGenome_build: hg19 (GRCh37)Supplementary_files_format_and_content: raw counts txt files containing readcounts were generated using HTSeq-0.5.4 and En…	GPL16791	1	Ruptured intracranial aneurysm	Homo sapiens	Ruptured intracranial aneurysm	ACM (M2 or more distal)	Male	29
GSM3487867	IA15	SRA		Mapping with STAR 2.3.1, allowing for two mismatches.SAMtools 0.1.185 was used to sort the aligned reads.Gene level quantification was performed with HTSeq-0.5.4 using -- mode=union -- stranded=no, using Ensembl version 71 as gene annotation databaseGenome_build: hg19 (GRCh37)Supplementary_files_format_and_content: raw counts txt files containing readcounts were generated using HTSeq-0.5.4 and En…	GPL16791	1	Ruptured intracranial aneurysm	Homo sapiens	Ruptured intracranial aneurysm	ACOM	Female	58
GSM3487868	IA16	SRA		Mapping with STAR 2.3.1, allowing for two mismatches.SAMtools 0.1.185 was used to sort the aligned reads.Gene level quantification was performed with HTSeq-0.5.4 using -- mode=union -- stranded=no, using Ensembl version 71 as gene annotation databaseGenome_build: hg19 (GRCh37)Supplementary_files_format_and_content: raw counts txt files containing readcounts were generated using HTSeq-0.5.4 and En…	GPL16791	1	Ruptured intracranial aneurysm	Homo sapiens	Ruptured intracranial aneurysm	ACOM	Female	51
GSM3487869	IA17	SRA		Mapping with STAR 2.3.1, allowing for two mismatches.SAMtools 0.1.185 was used to sort the aligned reads.Gene level quantification was performed with HTSeq-0.5.4 using -- mode=union -- stranded=no, using Ensembl version 71 as gene annotation databaseGenome_build: hg19 (GRCh37)Supplementary_files_format_and_content: raw counts txt files containing readcounts were generated using HTSeq-0.5.4 and En…	GPL16791	1	Ruptured intracranial aneurysm	Homo sapiens	Ruptured intracranial aneurysm	ACOM	Female	67
GSM3487870	IA18	SRA		Mapping with STAR 2.3.1, allowing for two mismatches.SAMtools 0.1.185 was used to sort the aligned reads.Gene level quantification was performed with HTSeq-0.5.4 using -- mode=union -- stranded=no, using Ensembl version 71 as gene annotation databaseGenome_build: hg19 (GRCh37)Supplementary_files_format_and_content: raw counts txt files containing readcounts were generated using HTSeq-0.5.4 and En…	GPL16791	1	Ruptured intracranial aneurysm	Homo sapiens	Ruptured intracranial aneurysm	ACA (A2 or more distal)	Male	56
GSM3487871	IA19	SRA		Mapping with STAR 2.3.1, allowing for two mismatches.SAMtools 0.1.185 was used to sort the aligned reads.Gene level quantification was performed with HTSeq-0.5.4 using -- mode=union -- stranded=no, using Ensembl version 71 as gene annotation databaseGenome_build: hg19 (GRCh37)Supplementary_files_format_and_content: raw counts txt files containing readcounts were generated using HTSeq-0.5.4 and En…	GPL16791	1	Unruptured intracranial aneurysm	Homo sapiens	Unruptured intracranial aneurysm	ACM (M2 or more distal)	Female	55
GSM3487872	IA20	SRA		Mapping with STAR 2.3.1, allowing for two mismatches.SAMtools 0.1.185 was used to sort the aligned reads.Gene level quantification was performed with HTSeq-0.5.4 using -- mode=union -- stranded=no, using Ensembl version 71 as gene annotation databaseGenome_build: hg19 (GRCh37)Supplementary_files_format_and_content: raw counts txt files containing readcounts were generated using HTSeq-0.5.4 and En…	GPL16791	1	Unruptured intracranial aneurysm	Homo sapiens	Unruptured intracranial aneurysm	ACM (M2 or more distal)	Female	58
GSM3487873	IA21	SRA		Mapping with STAR 2.3.1, allowing for two mismatches.SAMtools 0.1.185 was used to sort the aligned reads.Gene level quantification was performed with HTSeq-0.5.4 using -- mode=union -- stranded=no, using Ensembl version 71 as gene annotation databaseGenome_build: hg19 (GRCh37)Supplementary_files_format_and_content: raw counts txt files containing readcounts were generated using HTSeq-0.5.4 and En…	GPL16791	1	Unruptured intracranial aneurysm	Homo sapiens	Unruptured intracranial aneurysm	ACM (M2 or more distal)	Male	56
GSM3487874	IA22	SRA		Mapping with STAR 2.3.1, allowing for two mismatches.SAMtools 0.1.185 was used to sort the aligned reads.Gene level quantification was performed with HTSeq-0.5.4 using -- mode=union -- stranded=no, using Ensembl version 71 as gene annotation databaseGenome_build: hg19 (GRCh37)Supplementary_files_format_and_content: raw counts txt files containing readcounts were generated using HTSeq-0.5.4 and En…	GPL16791	1	Ruptured intracranial aneurysm	Homo sapiens	Ruptured intracranial aneurysm	PCOM	Female	54
GSM3487875	IA23	SRA		Mapping with STAR 2.3.1, allowing for two mismatches.SAMtools 0.1.185 was used to sort the aligned reads.Gene level quantification was performed with HTSeq-0.5.4 using -- mode=union -- stranded=no, using Ensembl version 71 as gene annotation databaseGenome_build: hg19 (GRCh37)Supplementary_files_format_and_content: raw counts txt files containing readcounts were generated using HTSeq-0.5.4 and En…	GPL16791	1	Ruptured intracranial aneurysm	Homo sapiens	Ruptured intracranial aneurysm	ACM (M2 or more distal)	Female	69
GSM3487876	IA24	SRA		Mapping with STAR 2.3.1, allowing for two mismatches.SAMtools 0.1.185 was used to sort the aligned reads.Gene level quantification was performed with HTSeq-0.5.4 using -- mode=union -- stranded=no, using Ensembl version 71 as gene annotation databaseGenome_build: hg19 (GRCh37)Supplementary_files_format_and_content: raw counts txt files containing readcounts were generated using HTSeq-0.5.4 and En…	GPL16791	1	Unruptured intracranial aneurysm	Homo sapiens	Unruptured intracranial aneurysm	ACOM	Female	55
GSM3487877	IA25	SRA		Mapping with STAR 2.3.1, allowing for two mismatches.SAMtools 0.1.185 was used to sort the aligned reads.Gene level quantification was performed with HTSeq-0.5.4 using -- mode=union -- stranded=no, using Ensembl version 71 as gene annotation databaseGenome_build: hg19 (GRCh37)Supplementary_files_format_and_content: raw counts txt files containing readcounts were generated using HTSeq-0.5.4 and En…	GPL16791	1	Ruptured intracranial aneurysm	Homo sapiens	Ruptured intracranial aneurysm	ACM (M2 or more distal)	Female	57
GSM3487878	IA26	SRA		Mapping with STAR 2.3.1, allowing for two mismatches.SAMtools 0.1.185 was used to sort the aligned reads.Gene level quantification was performed with HTSeq-0.5.4 using -- mode=union -- stranded=no, using Ensembl version 71 as gene annotation databaseGenome_build: hg19 (GRCh37)Supplementary_files_format_and_content: raw counts txt files containing readcounts were generated using HTSeq-0.5.4 and En…	GPL16791	1	Ruptured intracranial aneurysm	Homo sapiens	Ruptured intracranial aneurysm	ACM (M2 or more distal)	Female	37
GSM3487879	IA27	SRA		Mapping with STAR 2.3.1, allowing for two mismatches.SAMtools 0.1.185 was used to sort the aligned reads.Gene level quantification was performed with HTSeq-0.5.4 using -- mode=union -- stranded=no, using Ensembl version 71 as gene annotation databaseGenome_build: hg19 (GRCh37)Supplementary_files_format_and_content: raw counts txt files containing readcounts were generated using HTSeq-0.5.4 and En…	GPL16791	1	Unruptured intracranial aneurysm	Homo sapiens	Unruptured intracranial aneurysm	ACM (M1)	Female	57
GSM3487880	IA28	SRA		Mapping with STAR 2.3.1, allowing for two mismatches.SAMtools 0.1.185 was used to sort the aligned reads.Gene level quantification was performed with HTSeq-0.5.4 using -- mode=union -- stranded=no, using Ensembl version 71 as gene annotation databaseGenome_build: hg19 (GRCh37)Supplementary_files_format_and_content: raw counts txt files containing readcounts were generated using HTSeq-0.5.4 and En…	GPL16791	1	Unruptured intracranial aneurysm	Homo sapiens	Unruptured intracranial aneurysm	ACM (M2 or more distal)	Female	45
GSM3487881	IA29	SRA		Mapping with STAR 2.3.1, allowing for two mismatches.SAMtools 0.1.185 was used to sort the aligned reads.Gene level quantification was performed with HTSeq-0.5.4 using -- mode=union -- stranded=no, using Ensembl version 71 as gene annotation databaseGenome_build: hg19 (GRCh37)Supplementary_files_format_and_content: raw counts txt files containing readcounts were generated using HTSeq-0.5.4 and En…	GPL16791	1	Ruptured intracranial aneurysm	Homo sapiens	Ruptured intracranial aneurysm	ACOM	Female	66
GSM3487882	IA30	SRA		Mapping with STAR 2.3.1, allowing for two mismatches.SAMtools 0.1.185 was used to sort the aligned reads.Gene level quantification was performed with HTSeq-0.5.4 using -- mode=union -- stranded=no, using Ensembl version 71 as gene annotation databaseGenome_build: hg19 (GRCh37)Supplementary_files_format_and_content: raw counts txt files containing readcounts were generated using HTSeq-0.5.4 and En…	GPL16791	1	Ruptured intracranial aneurysm	Homo sapiens	Ruptured intracranial aneurysm	ACM (M2 or more distal)	Male	58
GSM3487883	IA31	SRA		Mapping with STAR 2.3.1, allowing for two mismatches.SAMtools 0.1.185 was used to sort the aligned reads.Gene level quantification was performed with HTSeq-0.5.4 using -- mode=union -- stranded=no, using Ensembl version 71 as gene annotation databaseGenome_build: hg19 (GRCh37)Supplementary_files_format_and_content: raw counts txt files containing readcounts were generated using HTSeq-0.5.4 and En…	GPL16791	1	Unruptured intracranial aneurysm	Homo sapiens	Unruptured intracranial aneurysm	ACM (M2 or more distal)	Female	39
GSM3487884	IA32	SRA		Mapping with STAR 2.3.1, allowing for two mismatches.SAMtools 0.1.185 was used to sort the aligned reads.Gene level quantification was performed with HTSeq-0.5.4 using -- mode=union -- stranded=no, using Ensembl version 71 as gene annotation databaseGenome_build: hg19 (GRCh37)Supplementary_files_format_and_content: raw counts txt files containing readcounts were generated using HTSeq-0.5.4 and En…	GPL16791	1	Ruptured intracranial aneurysm	Homo sapiens	Ruptured intracranial aneurysm	ACM (M2 or more distal)	Male	48
GSM3487885	IA33	SRA		Mapping with STAR 2.3.1, allowing for two mismatches.SAMtools 0.1.185 was used to sort the aligned reads.Gene level quantification was performed with HTSeq-0.5.4 using -- mode=union -- stranded=no, using Ensembl version 71 as gene annotation databaseGenome_build: hg19 (GRCh37)Supplementary_files_format_and_content: raw counts txt files containing readcounts were generated using HTSeq-0.5.4 and En…	GPL16791	1	Ruptured intracranial aneurysm	Homo sapiens	Ruptured intracranial aneurysm	PCOM	Female	63
GSM3487886	IA34	SRA		Mapping with STAR 2.3.1, allowing for two mismatches.SAMtools 0.1.185 was used to sort the aligned reads.Gene level quantification was performed with HTSeq-0.5.4 using -- mode=union -- stranded=no, using Ensembl version 71 as gene annotation databaseGenome_build: hg19 (GRCh37)Supplementary_files_format_and_content: raw counts txt files containing readcounts were generated using HTSeq-0.5.4 and En…	GPL16791	1	Unruptured intracranial aneurysm	Homo sapiens	Unruptured intracranial aneurysm	ICA	Female	24
GSM3487887	IA35	SRA		Mapping with STAR 2.3.1, allowing for two mismatches.SAMtools 0.1.185 was used to sort the aligned reads.Gene level quantification was performed with HTSeq-0.5.4 using -- mode=union -- stranded=no, using Ensembl version 71 as gene annotation databaseGenome_build: hg19 (GRCh37)Supplementary_files_format_and_content: raw counts txt files containing readcounts were generated using HTSeq-0.5.4 and En…	GPL16791	1	Ruptured intracranial aneurysm	Homo sapiens	Ruptured intracranial aneurysm	ACOM	Female	46
GSM3487888	IA36	SRA		Mapping with STAR 2.3.1, allowing for two mismatches.SAMtools 0.1.185 was used to sort the aligned reads.Gene level quantification was performed with HTSeq-0.5.4 using -- mode=union -- stranded=no, using Ensembl version 71 as gene annotation databaseGenome_build: hg19 (GRCh37)Supplementary_files_format_and_content: raw counts txt files containing readcounts were generated using HTSeq-0.5.4 and En…	GPL16791	1	Ruptured intracranial aneurysm	Homo sapiens	Ruptured intracranial aneurysm	ACOM	Female	50
GSM3487889	IA37	SRA		Mapping with STAR 2.3.1, allowing for two mismatches.SAMtools 0.1.185 was used to sort the aligned reads.Gene level quantification was performed with HTSeq-0.5.4 using -- mode=union -- stranded=no, using Ensembl version 71 as gene annotation databaseGenome_build: hg19 (GRCh37)Supplementary_files_format_and_content: raw counts txt files containing readcounts were generated using HTSeq-0.5.4 and En…	GPL16791	1	Unruptured intracranial aneurysm	Homo sapiens	Unruptured intracranial aneurysm	ACM (M1)	Female	50
GSM3487890	IA38	SRA		Mapping with STAR 2.3.1, allowing for two mismatches.SAMtools 0.1.185 was used to sort the aligned reads.Gene level quantification was performed with HTSeq-0.5.4 using -- mode=union -- stranded=no, using Ensembl version 71 as gene annotation databaseGenome_build: hg19 (GRCh37)Supplementary_files_format_and_content: raw counts txt files containing readcounts were generated using HTSeq-0.5.4 and En…	GPL16791	1	Ruptured intracranial aneurysm	Homo sapiens	Ruptured intracranial aneurysm	ACOM	Female	49
GSM3487891	IA39	SRA		Mapping with STAR 2.3.1, allowing for two mismatches.SAMtools 0.1.185 was used to sort the aligned reads.Gene level quantification was performed with HTSeq-0.5.4 using -- mode=union -- stranded=no, using Ensembl version 71 as gene annotation databaseGenome_build: hg19 (GRCh37)Supplementary_files_format_and_content: raw counts txt files containing readcounts were generated using HTSeq-0.5.4 and En…	GPL16791	1	Ruptured intracranial aneurysm	Homo sapiens	Ruptured intracranial aneurysm	ACM (M2 or more distal)	Female	70
GSM3487892	IA40	SRA		Mapping with STAR 2.3.1, allowing for two mismatches.SAMtools 0.1.185 was used to sort the aligned reads.Gene level quantification was performed with HTSeq-0.5.4 using -- mode=union -- stranded=no, using Ensembl version 71 as gene annotation databaseGenome_build: hg19 (GRCh37)Supplementary_files_format_and_content: raw counts txt files containing readcounts were generated using HTSeq-0.5.4 and En…	GPL16791	1	Unknown rupture status	Homo sapiens	Unknown rupture status	ACOM	Male	58
GSM3487893	IA41	SRA		Mapping with STAR 2.3.1, allowing for two mismatches.SAMtools 0.1.185 was used to sort the aligned reads.Gene level quantification was performed with HTSeq-0.5.4 using -- mode=union -- stranded=no, using Ensembl version 71 as gene annotation databaseGenome_build: hg19 (GRCh37)Supplementary_files_format_and_content: raw counts txt files containing readcounts were generated using HTSeq-0.5.4 and En…	GPL16791	1	Unruptured intracranial aneurysm	Homo sapiens	Unruptured intracranial aneurysm	ACM (M2 or more distal)	Male	60
GSM3487894	IA42	SRA		Mapping with STAR 2.3.1, allowing for two mismatches.SAMtools 0.1.185 was used to sort the aligned reads.Gene level quantification was performed with HTSeq-0.5.4 using -- mode=union -- stranded=no, using Ensembl version 71 as gene annotation databaseGenome_build: hg19 (GRCh37)Supplementary_files_format_and_content: raw counts txt files containing readcounts were generated using HTSeq-0.5.4 and En…	GPL16791	1	Unruptured intracranial aneurysm	Homo sapiens	Unruptured intracranial aneurysm	ACM (M2 or more distal)	Female	50
GSM3487895	IA43	SRA		Mapping with STAR 2.3.1, allowing for two mismatches.SAMtools 0.1.185 was used to sort the aligned reads.Gene level quantification was performed with HTSeq-0.5.4 using -- mode=union -- stranded=no, using Ensembl version 71 as gene annotation databaseGenome_build: hg19 (GRCh37)Supplementary_files_format_and_content: raw counts txt files containing readcounts were generated using HTSeq-0.5.4 and En…	GPL16791	1	Ruptured intracranial aneurysm	Homo sapiens	Ruptured intracranial aneurysm	ACM (M2 or more distal)	Female	63
GSM3487896	IA44	SRA		Mapping with STAR 2.3.1, allowing for two mismatches.SAMtools 0.1.185 was used to sort the aligned reads.Gene level quantification was performed with HTSeq-0.5.4 using -- mode=union -- stranded=no, using Ensembl version 71 as gene annotation databaseGenome_build: hg19 (GRCh37)Supplementary_files_format_and_content: raw counts txt files containing readcounts were generated using HTSeq-0.5.4 and En…	GPL16791	1	Unruptured intracranial aneurysm	Homo sapiens	Unruptured intracranial aneurysm	ACM (M1)	Female	63
