# Supplementary material for: Integrated analysis of single-cell sequencing and machine learning identifies a signature based on monocyte/macrophage hub genes to analyze the intracranial aneurysm associated immune microenvironment
Source: Front Immunol. 2024 Jun 24;15:1397475. doi: 10.3389/fimmu.2024.1397475 (PMC11228246; doi:10.3389/fimmu.2024.1397475)
Supplement: Supplementary file 6 [file Table_3.xlsx]

## Sheet: gene
Table S3：The 100 genes in the yellow and brown modules
GNA13
OASL1
MARCKSL1
LILR4B
CD86
CCRL2
TXNRD1
CCL3
CXCL2
SLC3A2
C5AR1
CXCL16
SLFN2
NLRP3
NFKBIB
CCL4
CD14
IL1B
BASP1
SDC4
CDKN1A
TLR2
BCL2A1D
NFKB1
BCL2A1B
CCL6
ARG1
PRDX6
ALDOA
MIF
FN1
CCL9
PGK1
GAPDH
TXN1
HIF1A
GSR
TMSB10
S100A10
PRDX5
TGM2
APOC2
PKM
MSRB1
S100A11
S100A4
ANXA2
CAPG
THBS1
S100A6
TNIP1
RAB8B
CYBB
RAB11FIP1
DUSP2
FTH1
TRAF1
MALT1
PTGS2
ZEB2
PTAFR
CARD19
SLC7A11
BCL2L11
LRRFIP1
SMOX
CLEC4D
SRGN
TNFRSF1B
PLAUR
TNFAIP2
BTG1
SOD2
CD44
CLEC4E
SLC48A1
CD38
LYZ2
LIPA
HMOX1
AKR1A1
MS4A6D
GPNMB
CD68
PLD3
CLEC4N
PSAP
HEXA
CREG1
CTSL
PLA2G7
FABP5
FTL1
SYNGR1
GRN
LGMN
CD63
LAMP1
CTSD
CTSB
