# Supplementary material for: Integrated analysis of single-cell sequencing and machine learning identifies a signature based on monocyte/macrophage hub genes to analyze the intracranial aneurysm associated immune microenvironment
Source: Front Immunol. 2024 Jun 24;15:1397475. doi: 10.3389/fimmu.2024.1397475 (PMC11228246; doi:10.3389/fimmu.2024.1397475)
Supplement: Supplementary file 8 [file Table_5.xlsx]

## Sheet: Sheet1
Patient	IAs 1	IAs 2	IAs 3	IAs 4	IAs 5	Control 1	Control 2	Control 3	Control 4	Control 5	Unit
WBC	5.99	4	5.49	7.1	6.9	6.3	5.4	4.25	6.06	7.82	10^9/L
NE	3.39	2.04	2.9	3.55	3.38	3.26	3.1	2.43	3.39	3.62	10^9/L
Lymphocytes	2.07	1.65	1.81	1.65	2.72	2.5	1.81	1.43	2.21	2.72	10^9/L
Eosinophils	0.16	0.07	0.5	1.34	0.24	0.19	0.16	0.09	0.11	0.86	10^9/L
Basophils	0.04	0.01	0.03	0.09	0.04	0.04	0.03	0.02	0.04	0.14	10^9/L
Monocytes	0.33	0.23	0.25	0.47	0.52	0.31	0.3	0.28	0.31	0.48	10^9/L
IL-2	<1.30	<1.30	<1.30	<1.30	<1.30	<1.30	<1.30	<1.30	<1.30	<1.30	pg/ml
IL-5	1.95	1.16	2.44	2.29	<1.13	1.84	1.69	2.02	2.73	2.02	pg/ml
IL-6	2.07	1.21	16.3	9.67	2.47	1.66	1.21	2.68	6.77	0.75	pg/ml
IL-10	0.73	2.13	1.73	1.35	0.58	0.95	0.5	0.91	0.84	<0.45	pg/ml
IL-17	3.36	<0.85	4.76	11.78	6.25	5.65	3.27	4.66	4.28	2.16	pg/ml
